# Supplementary material for: Barriers and Facilitators to the Implementation of Effective Alcohol Control Policies: A Scoping Review
Source: Int J Environ Res Public Health. 2022 May 31;19(11):6742. doi: 10.3390/ijerph19116742 (PMC9180061; doi:10.3390/ijerph19116742)
Supplement: Supplementary file 1 [file ijerph-19-06742-s001.zip]

Archive with 2 entries (2 files):
- supplementary_Table S1.pdf
- supplementary_Table S2.pdf
